# Supplementary material for: Cancer Marker Immunosensing through Surface-Enhanced Photoluminescence on Nanostructured Silver Substrates
Source: Nanomaterials (Basel). 2023 Dec 7;13(24):3099. doi: 10.3390/nano13243099 (PMC10745687; doi:10.3390/nano13243099)
Supplement: Supplementary file 1 [file nanomaterials-13-03099-s001.zip]

Archive with 1 entries (1 files):
- nanomaterials-2714080-supplementary.pdf
